# Supplementary material for: Determining the Optimal (Neo)Adjuvant Regimen for Human Epidermal Growth Factor Receptor 2-Positive Breast Cancer Regarding Survival Outcome: A Network Meta-Analysis
Source: Front Immunol. 2022 Jun 30;13:919369. doi: 10.3389/fimmu.2022.919369 (PMC9279606; doi:10.3389/fimmu.2022.919369)
Supplement: Supplementary file 1 [file DataSheet_1.zip]

Archive with 5 entries (5 files):
- Supplementary Materials/Supplementary Material 1.pptx
- Supplementary Materials/Supplementary Material 2.pptx
- Supplementary Materials/Supplementary Material 3.pptx
- Supplementary Materials/Supplementary Material 4.pptx
- Supplementary Materials/Supplementary Material 5.pptx
